# Supplementary material for: Arabinogalactan Proteins in the Digestive Glands of Dionaea muscipula J.Ellis Traps
Source: Cells. 2022 Feb 8;11(3):586. doi: 10.3390/cells11030586 (PMC8833951; doi:10.3390/cells11030586)
Supplement: Supplementary file 1 [file cells-11-00586-s001.zip]

Archive with 1 entries (1 files):
- cells-1552689-supplementary.pdf
